# Supplementary material for: Factors affecting prehospital time delay of the injured patients arriving at the Emergency Department of Beni-Suef University Hospital in Egypt: A cross-sectional study
Source: PLoS One. 2021 Jun 2;16(6):e0252044. doi: 10.1371/journal.pone.0252044 (PMC8172024; doi:10.1371/journal.pone.0252044)
Supplement: S1 File — (XLSX) [file pone.0252044.s001.xlsx]

## Sheet: Sheet1
Age.in.years	Sex	Residence	Mean.of.transportation	Prehospital.time.delay.in.hours	Consciousness.level	Type.of.worst.injury	source.of.injury
9	Females	Rural	Private car	2	conscious	cut, contusion, laceration injury	RTC
3	Males	Urban	Private car	0.25	conscious	cut, contusion, laceration injury	falls
38	Males	Rural	public transportation	96	conscious	bone fracture	falls
30	Males	Urban	Private car	1	conscious	bone fracture	falls
51	Females	Rural	public transportation	2	conscious	cut, contusion, laceration injury	others
17	Males	Urban	Ambulance	24	conscious	bone fracture	RTC
6	Females	Rural	Private car	1	conscious	cut, contusion, laceration injury	falls
17	Males	Rural	public transportation	0.5	conscious	cut, contusion, laceration injury	RTC
25	Males	Urban	Ambulance	1	conscious	bone fracture	RTC
65	Males	Rural	Private car	2.5	conscious	bone fracture	animal bite
70	Females	Rural	Private car	2	conscious	cut, contusion, laceration injury	falls
10	Males	Rural	public transportation	24	conscious	cut, contusion, laceration injury	RTC
9	Females	Rural	Private car	4	unconscious/semiconscious	cut, contusion, laceration injury	others
19	Females	Rural	Ambulance	3	unconscious/semiconscious	abdominal internal hemorrage	RTC
39	Females	Rural	Private car	0.75	conscious	cut, contusion, laceration injury	falls
4	Males	Rural	public transportation	1	conscious	cut, contusion, laceration injury	falls
38	Males	Urban	Private car	0.5	conscious	bone fracture	RTC
15	Males	Rural	Private car	1	conscious	abdominal internal hemorrage	RTC
5	Females	Rural	Private car	1	conscious	abdominal internal hemorrage	RTC
18	Females	Rural	Private car	1	conscious	cut, contusion, laceration injury	others
20	Females	Rural	Private car	1	conscious	cut, contusion, laceration injury	others
25	Females	Rural	Private car	1	conscious	cut, contusion, laceration injury	others
8	Females	Rural	Private car	1	conscious	cut, contusion, laceration injury	falls
23	Males	Urban	Private car	0.5	conscious	bone fracture	RTC
1	Males	Rural	Ambulance	2	conscious	cut, contusion, laceration injury	RTC
38	Females	Rural	Ambulance	2	conscious	others	RTC
10	Females	Rural	public transportation	1	conscious	cut, contusion, laceration injury	RTC
5	Males	Rural	public transportation	2	conscious	bone fracture	falls
65	Males	Rural	Ambulance	3	unconscious/semiconscious	bone fracture	RTC
1.5	Males	Rural	public transportation	1	conscious	cut, contusion, laceration injury	falls
30	Males	Rural	Private car	1	conscious	cut, contusion, laceration injury	RTC
1	Males	Rural	public transportation	2	conscious	bone fracture	falls
29	Males	Rural	Private car	2	conscious	others	RTC
50	Males	Rural	Private car	1	conscious	bone fracture	RTC
17	Males	Rural	Private car	2	conscious	cut, contusion, laceration injury	RTC
17	Males	Rural	public transportation	2	conscious	bone fracture	RTC
55	Males	Urban	Ambulance	0.5	conscious	cut, contusion, laceration injury	RTC
50	Males	Rural	Ambulance	1	conscious	others	RTC
19	Females	Rural	public transportation	2	conscious	cut, contusion, laceration injury	others
4	Males	Rural	Private car	0.5	conscious	cut, contusion, laceration injury	animal bite
1	Females	Rural	public transportation	3	conscious	cut, contusion, laceration injury	falls
32	Males	Urban	Private car	0.25	conscious	cut, contusion, laceration injury	others
16	Males	Urban	Private car	0.5	conscious	cut, contusion, laceration injury	RTC
33	Males	Rural	Ambulance	0.5	conscious	bone fracture	RTC
0.08	Males	Rural	public transportation	2	conscious	others	others
25	Females	Urban	Ambulance	0.5	conscious	cut, contusion, laceration injury	RTC
60	Females	Rural	public transportation	3	conscious	bone fracture	falls
20	Females	Rural	public transportation	1	conscious	bone fracture	RTC
17	Females	Urban	Private car	24	conscious	cerebral hemorrage	RTC
56	Females	Rural	Private car	1	conscious	others	RTC
31	Males	Rural	Private car	0.5	conscious	bone fracture	RTC
1.5	Males	Rural	Private car	1	conscious	cut, contusion, laceration injury	falls
30	Males	Rural	Private car	1.5	conscious	cut, contusion, laceration injury	falls
45	Females	Rural	Private car	1	unconscious/semiconscious	others	RTC
22	Males	Rural	Ambulance	0.5	conscious	others	others
35	Males	Rural	Private car	0.5	conscious	bone fracture	RTC
50	Males	Rural	Ambulance	1	conscious	others	RTC
30	Females	Rural	Ambulance	2	conscious	others	RTC
32	Males	Rural	Ambulance	2	conscious	cut, contusion, laceration injury	RTC
43	Males	Urban	Ambulance	1	conscious	others	RTC
21	Males	Rural	public transportation	0.5	conscious	cut, contusion, laceration injury	RTC
62	Males	Urban	Private car	0.5	conscious	cerebral hemorrage	others
32	Females	Rural	Private car	1	conscious	cut, contusion, laceration injury	falls
25	Females	Rural	Ambulance	1	conscious	bone fracture	falls
7	Males	Rural	Private car	1	conscious	bone fracture	falls
33	Males	Urban	Ambulance	1	unconscious/semiconscious	bone fracture	shooting
35	Males	Urban	Ambulance	1	unconscious/semiconscious	bone fracture	RTC
40	Males	Urban	Ambulance	1	unconscious/semiconscious	others	RTC
35	Males	Urban	Ambulance	1	unconscious/semiconscious	cerebral hemorrage	RTC
30	Males	Urban	Ambulance	1	unconscious/semiconscious	burn	burn
33	Males	Urban	Ambulance	1	unconscious/semiconscious	bone fracture	shooting
35	Males	Urban	Ambulance	1	unconscious/semiconscious	abdominal internal hemorrage	RTC
40	Males	Urban	Ambulance	1	unconscious/semiconscious	bone fracture	RTC
35	Males	Urban	Ambulance	1	unconscious/semiconscious	bone fracture	RTC
30	Males	Urban	Ambulance	1	unconscious/semiconscious	burn	burn
50	Males	Rural	Ambulance	1	conscious	others	RTC
1.5	Females	Rural	Private car	1	unconscious/semiconscious	cut, contusion, laceration injury	falls
2	Females	Rural	Private car	1	conscious	cut, contusion, laceration injury	falls
6	Females	Rural	Private car	1	conscious	cut, contusion, laceration injury	falls
3	Females	Rural	public transportation	1	conscious	cut, contusion, laceration injury	falls
45	Males	Rural	Ambulance	2	conscious	bone fracture	RTC
35	Females	Rural	Ambulance	2	conscious	bone fracture	RTC
6.8	Females	Rural	Ambulance	1	conscious	cut, contusion, laceration injury	RTC
0.75	Females	Rural	Private car	0.5	conscious	bone fracture	falls
6	Males	Rural	public transportation	1	conscious	cut, contusion, laceration injury	falls
24	Males	Rural	public transportation	2	conscious	cut, contusion, laceration injury	falls
24	Males	Urban	Ambulance	2	conscious	bone fracture	RTC
9	Females	Rural	Private car	2	conscious	cut, contusion, laceration injury	RTC
3	Males	Urban	Private car	0.25	conscious	cut, contusion, laceration injury	falls
38	Males	Rural	public transportation	96	conscious	bone fracture	falls
30	Males	Urban	Private car	1	conscious	cerebral hemorrage	falls
51	Females	Rural	public transportation	2	conscious	cut, contusion, laceration injury	others
17	Males	Urban	Ambulance	24	conscious	bone fracture	RTC
6	Females	Rural	Private car	1	conscious	cut, contusion, laceration injury	falls
17	Males	Rural	public transportation	0.5	conscious	cut, contusion, laceration injury	RTC
25	Males	Urban	Ambulance	1	conscious	bone fracture	RTC
65	Males	Rural	Private car	2.5	conscious	bone fracture	animal bite
70	Females	Rural	Private car	2	conscious	cut, contusion, laceration injury	falls
10	Males	Rural	public transportation	24	conscious	cut, contusion, laceration injury	RTC
9	Females	Rural	Private car	4	unconscious/semiconscious	cut, contusion, laceration injury	others
22	Males	Rural	Ambulance	0.5	conscious	others	others
35	Males	Rural	Private car	0.5	conscious	bone fracture	RTC
50	Males	Rural	Ambulance	1	conscious	abdominal internal hemorrage	RTC
30	Females	Rural	Ambulance	2	conscious	cerebral hemorrage	RTC
32	Males	Rural	Ambulance	2	conscious	bone fracture	RTC
43	Males	Urban	Ambulance	1	conscious	others	RTC
21	Males	Rural	public transportation	0.5	conscious	cut, contusion, laceration injury	RTC
62	Males	Urban	Private car	0.5	conscious	cerebral hemorrage	others
32	Females	Rural	Private car	1	conscious	cut, contusion, laceration injury	falls
25	Females	Rural	Ambulance	1	conscious	others	falls
7.4	Males	Rural	Private car	1	conscious	cut, contusion, laceration injury	falls
33	Males	Urban	Ambulance	1	unconscious/semiconscious	bone fracture	shooting
35	Males	Urban	Ambulance	1	unconscious/semiconscious	others	RTC
40	Males	Urban	Ambulance	1	unconscious/semiconscious	others	RTC
35	Males	Urban	Ambulance	1	unconscious/semiconscious	bone fracture	RTC
30	Males	Urban	Ambulance	1	unconscious/semiconscious	burn	burn
33	Males	Urban	Ambulance	1	unconscious/semiconscious	abdominal internal hemorrage	shooting
35	Males	Urban	Ambulance	1	unconscious/semiconscious	bone fracture	RTC
40	Males	Urban	Ambulance	1	unconscious/semiconscious	cut, contusion, laceration injury	RTC
35	Males	Urban	Ambulance	1	unconscious/semiconscious	others	RTC
30	Males	Urban	Ambulance	1	unconscious/semiconscious	burn	burn
50	Males	Rural	Ambulance	1	conscious	bone fracture	RTC
1.5	Females	Rural	Private car	1	unconscious/semiconscious	cut, contusion, laceration injury	falls
2	Females	Rural	Private car	1	conscious	cut, contusion, laceration injury	falls
6	Females	Rural	Private car	1	conscious	cut, contusion, laceration injury	falls
3	Females	Rural	public transportation	1	conscious	cut, contusion, laceration injury	falls
45	Males	Rural	Ambulance	2	conscious	bone fracture	RTC
35	Females	Rural	Ambulance	2	conscious	bone fracture	RTC
7	Females	Rural	Ambulance	1	conscious	cut, contusion, laceration injury	RTC
0.75	Females	Rural	Private car	0.5	conscious	bone fracture	falls
6	Males	Rural	public transportation	1	conscious	cut, contusion, laceration injury	falls
24	Males	Rural	public transportation	2	conscious	bone fracture	falls
24	Males	Urban	Ambulance	2	conscious	bone fracture	RTC
9	Females	Rural	Private car	2	conscious	cut, contusion, laceration injury	RTC
3	Males	Urban	Private car	0.25	conscious	cut, contusion, laceration injury	falls
38	Males	Rural	public transportation	96	conscious	bone fracture	falls
30	Males	Urban	Private car	1	conscious	cut, contusion, laceration injury	falls
51	Females	Rural	public transportation	2	conscious	cut, contusion, laceration injury	others
17	Males	Urban	Ambulance	24	conscious	bone fracture	RTC
6	Females	Rural	Private car	1	conscious	cut, contusion, laceration injury	falls
17	Males	Rural	public transportation	0.5	conscious	cut, contusion, laceration injury	RTC
25	Males	Urban	Ambulance	1	conscious	bone fracture	RTC
65	Males	Rural	Private car	2.5	conscious	bone fracture	animal bite
70	Females	Rural	Private car	2	conscious	cut, contusion, laceration injury	falls
10	Males	Rural	public transportation	24	conscious	cut, contusion, laceration injury	RTC
9	Females	Rural	Private car	4	unconscious/semiconscious	cut, contusion, laceration injury	others
19	Females	Rural	Ambulance	3	unconscious/semiconscious	abdominal internal hemorrage	RTC
39	Females	Rural	Private car	0.75	conscious	abdominal internal hemorrage	falls
4	Males	Rural	public transportation	1	conscious	bone fracture	falls
38	Males	Urban	Private car	0.5	conscious	bone fracture	RTC
15	Males	Rural	Private car	1	conscious	bone fracture	RTC
5	Females	Rural	Private car	1	conscious	abdominal internal hemorrage	RTC
18	Females	Rural	Private car	1	conscious	cut, contusion, laceration injury	others
20	Females	Rural	Private car	1	conscious	cut, contusion, laceration injury	others
25	Females	Rural	Private car	1	conscious	cut, contusion, laceration injury	others
8	Females	Rural	Private car	1	conscious	cut, contusion, laceration injury	falls
23	Males	Urban	Private car	0.5	conscious	cut, contusion, laceration injury	RTC
1	Males	Rural	Ambulance	2	conscious	cut, contusion, laceration injury	RTC
38	Females	Rural	Ambulance	2	conscious	cut, contusion, laceration injury	RTC
10	Females	Rural	public transportation	1	conscious	cut, contusion, laceration injury	RTC
5	Males	Rural	public transportation	2	conscious	cerebral hemorrage	falls
65	Males	Rural	Ambulance	3	unconscious/semiconscious	abdominal internal hemorrage	RTC
1.5	Males	Rural	public transportation	1	conscious	cut, contusion, laceration injury	falls
30	Males	Rural	Private car	1	conscious	cut, contusion, laceration injury	RTC
1	Males	Rural	public transportation	2	conscious	cut, contusion, laceration injury	falls
32	Males	Rural	Private car	2	conscious	bone fracture	RTC
50	Males	Rural	Private car	1	conscious	bone fracture	RTC
17	Males	Rural	Private car	2	conscious	others	RTC
17	Males	Rural	public transportation	2	conscious	bone fracture	RTC
55	Males	Urban	Ambulance	0.5	conscious	cut, contusion, laceration injury	RTC
50	Males	Rural	Ambulance	1	conscious	cerebral hemorrage	RTC
1.5	Females	Rural	Private car	1	unconscious/semiconscious	cut, contusion, laceration injury	falls
2	Females	Rural	Private car	1	conscious	bone fracture	falls
6	Females	Rural	Private car	1	conscious	bone fracture	falls
3	Females	Rural	public transportation	1	conscious	bone fracture	falls
45	Males	Rural	Ambulance	2	conscious	others	RTC
35	Females	Rural	Ambulance	2	conscious	bone fracture	RTC
7	Females	Rural	Ambulance	1	conscious	cut, contusion, laceration injury	RTC
0.75	Females	Rural	Private car	0.5	conscious	bone fracture	falls
6	Males	Rural	public transportation	1	conscious	cut, contusion, laceration injury	falls
24	Males	Rural	public transportation	2	conscious	cut, contusion, laceration injury	falls
22	Males	Urban	Ambulance	2	conscious	cerebral hemorrage	RTC
9	Females	Rural	Private car	2	conscious	cut, contusion, laceration injury	RTC
3	Males	Urban	Private car	0.25	conscious	cut, contusion, laceration injury	falls
38	Males	Rural	public transportation	96	conscious	bone fracture	falls
30	Males	Urban	Private car	1	conscious	bone fracture	falls
51	Females	Rural	public transportation	2	conscious	cut, contusion, laceration injury	others
17	Males	Urban	Ambulance	24	conscious	bone fracture	RTC
6	Females	Rural	Private car	1	conscious	cut, contusion, laceration injury	falls
17	Males	Rural	public transportation	0.5	conscious	cut, contusion, laceration injury	RTC
25	Males	Urban	Ambulance	1	conscious	bone fracture	RTC
65	Males	Rural	Private car	2.5	conscious	bone fracture	animal bite
70	Females	Rural	Private car	2	conscious	cut, contusion, laceration injury	falls
10	Males	Rural	public transportation	24	conscious	cut, contusion, laceration injury	RTC
9	Females	Rural	Private car	4	unconscious/semiconscious	cut, contusion, laceration injury	others
19	Females	Rural	Ambulance	3	unconscious/semiconscious	abdominal internal hemorrage	RTC
39	Females	Rural	Private car	0.75	conscious	others	falls
4	Males	Rural	public transportation	1	conscious	bone fracture	falls
38	Males	Urban	Private car	0.5	conscious	bone fracture	RTC
15	Males	Rural	Private car	1	conscious	abdominal internal hemorrage	RTC
5	Females	Rural	Private car	1	conscious	abdominal internal hemorrage	RTC
18	Females	Rural	Private car	1	conscious	cut, contusion, laceration injury	others
20	Females	Rural	Private car	1	conscious	cut, contusion, laceration injury	others
25	Females	Rural	Private car	1	conscious	cut, contusion, laceration injury	others
8	Females	Rural	Private car	1	conscious	cut, contusion, laceration injury	falls
23	Males	Urban	Private car	0.5	conscious	cut, contusion, laceration injury	RTC
1	Males	Rural	Ambulance	2	conscious	cut, contusion, laceration injury	RTC
38	Females	Rural	Ambulance	2	conscious	others	RTC
10	Females	Rural	public transportation	1	conscious	cut, contusion, laceration injury	RTC
5	Males	Rural	public transportation	2	conscious	others	falls
65	Males	Rural	Ambulance	3	unconscious/semiconscious	bone fracture	RTC
1.5	Males	Rural	public transportation	1	conscious	cut, contusion, laceration injury	falls
30	Males	Rural	Private car	1	conscious	cut, contusion, laceration injury	RTC
1	Males	Rural	public transportation	2	conscious	cut, contusion, laceration injury	falls
32	Males	Rural	Private car	2	conscious	others	RTC
50	Males	Rural	Private car	1	conscious	bone fracture	RTC
17	Males	Rural	Private car	2	conscious	others	RTC
17	Males	Rural	public transportation	2	conscious	bone fracture	RTC
55	Males	Urban	Ambulance	0.5	conscious	cut, contusion, laceration injury	RTC
50	Males	Rural	Ambulance	1	conscious	others	RTC
19	Females	Rural	public transportation	2	conscious	cut, contusion, laceration injury	others
4	Males	Rural	Private car	0.5	conscious	cut, contusion, laceration injury	animal bite
1	Females	Rural	public transportation	3	conscious	cut, contusion, laceration injury	falls
32	Males	Urban	Private car	0.25	conscious	cut, contusion, laceration injury	others
16	Males	Urban	Private car	0.5	conscious	cut, contusion, laceration injury	RTC
33	Males	Rural	Ambulance	0.5	conscious	others	RTC
0.08	Males	Rural	public transportation	2	conscious	others	others
25	Females	Urban	Ambulance	0.5	conscious	cut, contusion, laceration injury	RTC
60	Females	Rural	public transportation	3	conscious	bone fracture	falls
20	Females	Rural	public transportation	1	conscious	bone fracture	RTC
17	Females	Urban	Private car	24	conscious	cerebral hemorrage	RTC
56	Females	Rural	Private car	1	conscious	bone fracture	RTC
31	Males	Rural	Private car	0.5	conscious	cut, contusion, laceration injury	RTC
1.5	Males	Rural	Private car	1	conscious	cut, contusion, laceration injury	falls
30	Males	Rural	Private car	1.5	conscious	cut, contusion, laceration injury	falls
45	Females	Rural	Private car	1	unconscious/semiconscious	others	RTC
22	Males	Rural	Ambulance	0.5	conscious	others	others
35	Males	Rural	Private car	0.5	conscious	others	RTC
50	Males	Rural	Ambulance	1	conscious	bone fracture	RTC
30	Females	Rural	Ambulance	2	conscious	others	RTC
32	Males	Rural	Ambulance	2	conscious	others	RTC
43	Males	Urban	Ambulance	1	conscious	others	RTC
21	Males	Rural	public transportation	0.5	conscious	cut, contusion, laceration injury	RTC
62	Males	Urban	Private car	0.5	conscious	cerebral hemorrage	others
32	Females	Rural	Private car	1	conscious	cut, contusion, laceration injury	falls
25	Females	Rural	Ambulance	1	conscious	cut, contusion, laceration injury	falls
7.2	Males	Rural	Private car	1	conscious	cut, contusion, laceration injury	falls
33	Males	Urban	Ambulance	1	unconscious/semiconscious	cut, contusion, laceration injury	shooting
12	Males	Urban	Private car	48	conscious	cut, contusion, laceration injury	RTC
3	Females	Urban	Ambulance	1	conscious	cut, contusion, laceration injury	falls
27	Females	Rural	Ambulance	1	conscious	bone fracture	falls
20	Females	Rural	Private car	0.3	conscious	bone fracture	RTC
35	Females	Rural	Private car	2	conscious	cut, contusion, laceration injury	RTC
5	Males	Rural	public transportation	2	conscious	cut, contusion, laceration injury	falls
13	Males	Rural	Ambulance	1	conscious	bone fracture	RTC
23	Males	Rural	Private car	2	conscious	cut, contusion, laceration injury	falls
10	Males	Rural	Private car	0.15	conscious	bone fracture	falls
34	Males	Rural	Private car	3	conscious	bone fracture	falls
2.5	Females	Urban	Ambulance	1	unconscious/semiconscious	bone fracture	falls
45	Males	Rural	Ambulance	2	conscious	bone fracture	RTC
12	Males	Rural	Ambulance	1	conscious	bone fracture	falls
2	Males	Rural	Private car	1	conscious	bone fracture	falls
5	Males	Rural	public transportation	0.3	conscious	cut, contusion, laceration injury	RTC
18	Males	Rural	Private car	2	unconscious/semiconscious	others	falls
6	Males	Rural	Private car	3	conscious	bone fracture	RTC
1.5	Females	Rural	public transportation	1	conscious	bone fracture	falls
18	Females	Rural	Ambulance	2	conscious	bone fracture	others
20	Females	Rural	Ambulance	2	conscious	bone fracture	animal bite
27	Males	Rural	Ambulance	1	conscious	bone fracture	falls
33	Males	Rural	public transportation	0.3	conscious	bone fracture	RTC
35	Males	Rural	public transportation	1	conscious	cut, contusion, laceration injury	RTC
42	Males	Rural	public transportation	1	conscious	cut, contusion, laceration injury	falls
40	Males	Rural	Ambulance	0.45	conscious	cut, contusion, laceration injury	RTC
4	Males	Rural	public transportation	3	conscious	cut, contusion, laceration injury	falls
23	Males	Rural	Ambulance	0.3	conscious	cut, contusion, laceration injury	RTC
0.67	Males	Urban	public transportation	0.3	conscious	cut, contusion, laceration injury	falls
2.5	Males	Urban	public transportation	0.2	conscious	cut, contusion, laceration injury	falls
50	Males	Rural	public transportation	1	conscious	cut, contusion, laceration injury	falls
33	Males	Rural	Ambulance	0.15	conscious	bone fracture	RTC
40	Males	Rural	public transportation	1	conscious	cut, contusion, laceration injury	RTC
4	Males	Rural	Private car	1	conscious	cut, contusion, laceration injury	falls
4	Males	Rural	Private car	1	conscious	cut, contusion, laceration injury	falls
15	Females	Rural	Ambulance	1.3	conscious	cut, contusion, laceration injury	RTC
17	Males	Rural	Ambulance	1	conscious	bone fracture	RTC
32	Males	Urban	public transportation	0.45	conscious	bone fracture	RTC
18	Males	Rural	public transportation	0.45	conscious	abdominal internal hemorrage	RTC
35	Females	Rural	public transportation	0.3	unconscious/semiconscious	cut, contusion, laceration injury	RTC
16	Males	Urban	Ambulance	0.3	conscious	cut, contusion, laceration injury	RTC
28	Females	Rural	public transportation	1	conscious	cut, contusion, laceration injury	falls
2.5	Males	Rural	public transportation	0.45	conscious	cut, contusion, laceration injury	falls
27	Males	Urban	public transportation	0.1	conscious	cut, contusion, laceration injury	RTC
25	Males	Urban	Private car	0.45	conscious	cut, contusion, laceration injury	others
18	Females	Rural	Ambulance	0.45	unconscious/semiconscious	others	others
27	Males	Rural	public transportation	2	conscious	bone fracture	others
34	Males	Urban	Private car	2	conscious	bone fracture	RTC
45	Males	Rural	public transportation	0.3	unconscious/semiconscious	bone fracture	others
10	Females	Rural	public transportation	0.3	unconscious/semiconscious	abdominal internal hemorrage	RTC
12	Males	Urban	public transportation	0.15	conscious	cut, contusion, laceration injury	falls
30	Males	Rural	public transportation	0.3	conscious	cut, contusion, laceration injury	RTC
35	Males	Rural	Ambulance	0.25	conscious	bone fracture	RTC
15	Males	Urban	Ambulance	0.2	conscious	bone fracture	RTC
20	Females	Rural	public transportation	1	conscious	cut, contusion, laceration injury	falls
2	Females	Urban	public transportation	0.1	conscious	cut, contusion, laceration injury	falls
70	Males	Rural	public transportation	1	conscious	cut, contusion, laceration injury	falls
60	Females	Rural	Ambulance	0.15	conscious	cut, contusion, laceration injury	others
25	Females	Rural	Ambulance	0.15	conscious	cut, contusion, laceration injury	others
20	Males	Urban	Ambulance	0.1	conscious	cut, contusion, laceration injury	RTC
18	Males	Urban	Ambulance	0.1	conscious	bone fracture	RTC
29	Females	Rural	public transportation	0.45	conscious	cut, contusion, laceration injury	falls
35	Males	Rural	Ambulance	1	conscious	cut, contusion, laceration injury	RTC
60	Males	Rural	public transportation	1	conscious	cut, contusion, laceration injury	falls
2	Females	Urban	public transportation	0.1	conscious	cut, contusion, laceration injury	falls
12	Males	Urban	public transportation	0.2	conscious	cut, contusion, laceration injury	falls
20	Males	Rural	public transportation	0.3	conscious	cut, contusion, laceration injury	RTC
0.25	Females	Urban	public transportation	0.15	conscious	cut, contusion, laceration injury	falls
25	Females	Rural	Ambulance	0.3	conscious	cut, contusion, laceration injury	falls
21	Males	Rural	public transportation	0.45	conscious	cut, contusion, laceration injury	RTC
15	Males	Urban	Ambulance	0.3	conscious	cut, contusion, laceration injury	animal bite
52	Females	Rural	public transportation	1	conscious	cut, contusion, laceration injury	falls
30	Males	Rural	public transportation	1	conscious	cut, contusion, laceration injury	RTC
33	Males	Urban	Ambulance	0.3	conscious	cut, contusion, laceration injury	RTC
23	Males	Rural	Ambulance	0.45	conscious	cut, contusion, laceration injury	RTC
50	Males	Rural	public transportation	1.15	conscious	cut, contusion, laceration injury	falls
9	Males	Urban	Ambulance	0.2	unconscious/semiconscious	cerebral hemorrage	RTC
23	Females	Urban	Ambulance	0.25	conscious	cut, contusion, laceration injury	RTC
65	Females	Rural	Ambulance	1	conscious	cut, contusion, laceration injury	falls
4	Males	Urban	public transportation	0.2	conscious	cut, contusion, laceration injury	falls
30	Males	Rural	Ambulance	0.45	conscious	cut, contusion, laceration injury	RTC
8	Males	Urban	Ambulance	0.15	conscious	bone fracture	animal bite
36	Males	Urban	Ambulance	0.2	conscious	cut, contusion, laceration injury	RTC
1	Females	Urban	public transportation	0.3	conscious	cut, contusion, laceration injury	falls
7	Females	Rural	public transportation	1.3	conscious	cut, contusion, laceration injury	animal bite
3	Females	Rural	public transportation	1	conscious	cut, contusion, laceration injury	falls
17	Males	Urban	Ambulance	0.3	conscious	bone fracture	RTC
3	Females	Rural	Private car	1	conscious	bone fracture	RTC
28	Males	Rural	Private car	2	conscious	bone fracture	RTC
65	Males	Urban	Private car	2	conscious	cut, contusion, laceration injury	animal bite
18	Females	Urban	Private car	0.3	conscious	cut, contusion, laceration injury	RTC
21	Males	Rural	Private car	1	conscious	cut, contusion, laceration injury	falls
49	Males	Rural	Ambulance	0.45	conscious	bone fracture	RTC
50	Males	Rural	Ambulance	1	conscious	cut, contusion, laceration injury	falls
30	Males	Urban	Private car	0.3	conscious	bone fracture	RTC
4	Females	Rural	public transportation	1	unconscious/semiconscious	abdominal internal hemorrage	RTC
11	Males	Rural	Private car	3	conscious	cut, contusion, laceration injury	RTC
30	Females	Urban	Private car	0.3	conscious	bone fracture	others
52	Males	Rural	public transportation	1.15	conscious	bone fracture	RTC
32	Males	Urban	Ambulance	2.3	conscious	bone fracture	animal bite
26	Males	Urban	public transportation	2	conscious	bone fracture	others
35	Males	Urban	Ambulance	2.3	conscious	bone fracture	RTC
3	Males	Rural	Private car	1	conscious	bone fracture	falls
35	Males	Urban	Ambulance	1	unconscious/semiconscious	cerebral hemorrage	RTC
40	Males	Urban	Ambulance	1	unconscious/semiconscious	others	RTC
35	Males	Urban	Ambulance	1	unconscious/semiconscious	others	RTC
30	Males	Urban	Ambulance	1	unconscious/semiconscious	burn	burn
33	Males	Urban	Ambulance	1	unconscious/semiconscious	bone fracture	shooting
35	Males	Urban	Ambulance	1	unconscious/semiconscious	bone fracture	RTC
40	Males	Urban	Ambulance	1	unconscious/semiconscious	others	RTC
35	Males	Urban	Ambulance	1	unconscious/semiconscious	others	RTC
30	Males	Urban	Ambulance	1	unconscious/semiconscious	burn	burn
50	Males	Rural	Ambulance	1	conscious	abdominal internal hemorrage	RTC
1.5	Females	Rural	Private car	1	unconscious/semiconscious	cut, contusion, laceration injury	falls
2	Females	Rural	Private car	1	conscious	bone fracture	falls
6	Females	Rural	Private car	1	conscious	others	falls
3	Females	Rural	public transportation	1	conscious	bone fracture	falls
45	Males	Rural	Ambulance	2	conscious	others	RTC
35	Females	Rural	Ambulance	2	conscious	cut, contusion, laceration injury	RTC
7	Females	Rural	Ambulance	1	conscious	cut, contusion, laceration injury	RTC
0.75	Females	Rural	Private car	0.5	conscious	cut, contusion, laceration injury	falls
6	Males	Rural	public transportation	1	conscious	cut, contusion, laceration injury	falls
24	Males	Rural	public transportation	2	conscious	cut, contusion, laceration injury	falls
24	Males	Urban	Ambulance	2	conscious	bone fracture	RTC
19	Females	Rural	Ambulance	3	unconscious/semiconscious	abdominal internal hemorrage	RTC
39	Females	Rural	Private car	0.75	conscious	bone fracture	falls
4	Males	Rural	public transportation	1	conscious	cut, contusion, laceration injury	falls
38	Males	Urban	Private car	0.5	conscious	bone fracture	RTC
15	Males	Rural	Private car	1	conscious	bone fracture	RTC
5	Females	Rural	Private car	1	conscious	abdominal internal hemorrage	RTC
18	Females	Rural	Private car	1	conscious	cut, contusion, laceration injury	others
20	Females	Rural	Private car	1	conscious	cut, contusion, laceration injury	others
25	Females	Rural	Private car	1	conscious	cut, contusion, laceration injury	others
8	Females	Rural	Private car	1	conscious	cut, contusion, laceration injury	falls
23	Males	Urban	Private car	0.5	conscious	others	RTC
1	Males	Rural	Ambulance	2	conscious	cut, contusion, laceration injury	RTC
38	Females	Rural	Ambulance	2	conscious	others	RTC
10	Females	Rural	public transportation	1	conscious	cut, contusion, laceration injury	RTC
5	Males	Rural	public transportation	2	conscious	bone fracture	falls
65	Males	Rural	Ambulance	3	unconscious/semiconscious	abdominal internal hemorrage	RTC
1.5	Males	Rural	public transportation	1	conscious	cut, contusion, laceration injury	falls
30	Males	Rural	Private car	1	conscious	cut, contusion, laceration injury	RTC
1	Males	Rural	public transportation	2	conscious	cut, contusion, laceration injury	falls
32	Males	Rural	Private car	2	conscious	cut, contusion, laceration injury	RTC
50	Males	Rural	Private car	1	conscious	bone fracture	RTC
17	Males	Rural	Private car	2	conscious	bone fracture	RTC
17	Males	Rural	public transportation	2	conscious	bone fracture	RTC
55	Males	Urban	Ambulance	0.5	conscious	cut, contusion, laceration injury	RTC
50	Males	Rural	Ambulance	1	conscious	others	RTC
19	Females	Rural	public transportation	2	conscious	cut, contusion, laceration injury	others
4	Males	Rural	Private car	0.5	conscious	cut, contusion, laceration injury	animal bite
1	Females	Rural	public transportation	3	conscious	cut, contusion, laceration injury	falls
32	Males	Urban	Private car	0.25	conscious	cut, contusion, laceration injury	others
16	Males	Urban	Private car	0.5	conscious	cut, contusion, laceration injury	RTC
33	Males	Rural	Ambulance	0.5	conscious	cerebral hemorrage	RTC
0.08	Males	Rural	public transportation	2	conscious	others	others
25	Females	Urban	Ambulance	0.5	conscious	cut, contusion, laceration injury	RTC
60	Females	Rural	public transportation	3	conscious	bone fracture	falls
20	Females	Rural	public transportation	1	conscious	bone fracture	RTC
17	Females	Urban	Private car	24	conscious	cerebral hemorrage	RTC
56	Females	Rural	Private car	1	conscious	bone fracture	RTC
31	Males	Rural	Private car	0.5	conscious	bone fracture	RTC
1.5	Males	Rural	Private car	1	conscious	cut, contusion, laceration injury	falls
30	Males	Rural	Private car	1.5	conscious	cut, contusion, laceration injury	falls
43	Females	Rural	Private car	1	unconscious/semiconscious	others	RTC
4	Females	Urban	public transportation	6	conscious	bone fracture	RTC
3	Males	Rural	public transportation	1.3	conscious	bone fracture	RTC
19	Males	Rural	Ambulance	0.45	conscious	others	RTC
3	Males	Rural	public transportation	0.45	conscious	cut, contusion, laceration injury	RTC
2	Males	Rural	Private car	1	conscious	cut, contusion, laceration injury	RTC
12	Males	Urban	Private car	0.3	conscious	cut, contusion, laceration injury	falls
3	Males	Rural	Ambulance	1	conscious	cerebral hemorrage	RTC
55	Males	Rural	Ambulance	1	unconscious/semiconscious	cerebral hemorrage	falls
4	Males	Urban	Private car	0.3	conscious	cut, contusion, laceration injury	falls
3	Males	Urban	Private car	1	conscious	cut, contusion, laceration injury	falls
50	Males	Rural	Ambulance	1	conscious	bone fracture	falls
18	Males	Rural	Ambulance	1	conscious	others	RTC
41	Males	Rural	Ambulance	0.1	conscious	cut, contusion, laceration injury	RTC
37	Males	Rural	public transportation	0.5	conscious	cut, contusion, laceration injury	RTC
8	Males	Rural	public transportation	0.5	conscious	cut, contusion, laceration injury	falls
42	Males	Rural	Private car	2	conscious	bone fracture	others
4	Females	Urban	public transportation	0.5	conscious	cut, contusion, laceration injury	falls
59	Males	Rural	public transportation	0.5	conscious	cut, contusion, laceration injury	falls
6	Males	Rural	Private car	0.3	conscious	cut, contusion, laceration injury	RTC
50	Males	Urban	public transportation	0.5	conscious	cut, contusion, laceration injury	falls
70	Males	Rural	public transportation	0.5	conscious	others	falls
4	Females	Urban	public transportation	0.5	conscious	cut, contusion, laceration injury	falls
30	Females	Rural	Ambulance	0.5	conscious	cut, contusion, laceration injury	falls
22	Males	Rural	public transportation	1	conscious	cut, contusion, laceration injury	others
20	Males	Rural	public transportation	1	conscious	cut, contusion, laceration injury	RTC
25	Females	Urban	Ambulance	0.3	conscious	cut, contusion, laceration injury	falls
10	Males	Rural	Private car	6	conscious	abdominal internal hemorrage	falls
25	Males	Urban	Ambulance	0.3	conscious	cut, contusion, laceration injury	RTC
27	Males	Urban	public transportation	0.2	conscious	cut, contusion, laceration injury	others
19	Males	Urban	Ambulance	0.3	conscious	cut, contusion, laceration injury	RTC
35	Males	Urban	Ambulance	1	unconscious/semiconscious	bone fracture	RTC
30	Males	Urban	Ambulance	1	unconscious/semiconscious	burn	burn
60	Males	Rural	public transportation	1.3	conscious	bone fracture	falls
19	Males	Rural	Ambulance	2	unconscious/semiconscious	others	RTC
3	Males	Rural	public transportation	0.5	conscious	cerebral hemorrage	falls
3	Males	Rural	public transportation	1	conscious	cut, contusion, laceration injury	falls
0.92	Males	Rural	public transportation	1	conscious	cut, contusion, laceration injury	falls
8	Males	Rural	public transportation	1	conscious	cut, contusion, laceration injury	falls
2.5	Males	Urban	public transportation	0.25	conscious	cut, contusion, laceration injury	falls
30	Females	Rural	public transportation	0.5	conscious	cut, contusion, laceration injury	RTC
12	Females	Rural	public transportation	0.5	conscious	bone fracture	RTC
18	Females	Rural	Ambulance	0.15	conscious	cut, contusion, laceration injury	others
29	Males	Rural	public transportation	0.45	conscious	cut, contusion, laceration injury	RTC
12	Males	Rural	public transportation	0.45	conscious	cut, contusion, laceration injury	falls
21	Males	Rural	public transportation	1	conscious	cut, contusion, laceration injury	falls
4	Males	Rural	public transportation	0.3	conscious	cut, contusion, laceration injury	falls
4	Males	Rural	public transportation	2	conscious	others	falls
6	Males	Rural	public transportation	0.3	conscious	bone fracture	falls
20	Males	Rural	Ambulance	1	conscious	bone fracture	RTC
2.5	Males	Rural	Private car	1	conscious	cut, contusion, laceration injury	falls
16	Females	Rural	Private car	2	conscious	others	others
16	Males	Rural	Ambulance	0.3	conscious	others	RTC
4	Males	Rural	public transportation	24	conscious	cerebral hemorrage	RTC
40	Males	Rural	public transportation	0.45	conscious	cut, contusion, laceration injury	RTC
18	Males	Urban	Ambulance	0.15	conscious	bone fracture	RTC
40	Males	Rural	public transportation	3	conscious	cerebral hemorrage	others
38	Males	Urban	Private car	0.5	conscious	bone fracture	RTC
15	Males	Rural	Private car	1	conscious	bone fracture	RTC
5	Females	Rural	Private car	1	conscious	abdominal internal hemorrage	RTC
18	Females	Rural	Private car	1	conscious	cut, contusion, laceration injury	others
20	Females	Rural	Private car	1	conscious	cut, contusion, laceration injury	others
25	Females	Rural	Private car	1	conscious	cut, contusion, laceration injury	others
8	Females	Rural	Private car	1	conscious	cut, contusion, laceration injury	falls
23	Males	Urban	Private car	0.5	conscious	bone fracture	RTC
1	Males	Rural	Ambulance	2	conscious	cut, contusion, laceration injury	RTC
38	Females	Rural	Ambulance	2	conscious	cerebral hemorrage	RTC
10	Females	Rural	public transportation	1	conscious	cut, contusion, laceration injury	RTC
5	Males	Rural	public transportation	2	conscious	bone fracture	falls
65	Males	Rural	Ambulance	3	unconscious/semiconscious	others	RTC
1.5	Males	Rural	public transportation	1	conscious	cut, contusion, laceration injury	falls
30	Males	Rural	Private car	1	conscious	cut, contusion, laceration injury	RTC
1	Males	Rural	public transportation	2	conscious	cut, contusion, laceration injury	falls
32	Males	Rural	Private car	2	conscious	others	RTC
50	Males	Rural	Private car	1	conscious	bone fracture	RTC
17	Males	Rural	Private car	2	conscious	others	RTC
17	Males	Rural	public transportation	2	conscious	bone fracture	RTC
55	Males	Urban	Ambulance	0.5	conscious	cut, contusion, laceration injury	RTC
50	Males	Rural	Ambulance	1	conscious	others	RTC
19	Females	Rural	public transportation	2	conscious	cut, contusion, laceration injury	others
4	Males	Rural	Private car	0.5	conscious	cut, contusion, laceration injury	animal bite
1	Females	Rural	public transportation	3	conscious	cut, contusion, laceration injury	falls
32	Males	Urban	Private car	0.25	conscious	cut, contusion, laceration injury	others
16	Males	Urban	Private car	0.5	conscious	cut, contusion, laceration injury	RTC
33	Males	Rural	Ambulance	0.5	conscious	bone fracture	RTC
0.08	Males	Rural	public transportation	2	conscious	others	others
25	Females	Urban	Ambulance	0.5	conscious	cut, contusion, laceration injury	RTC
60	Females	Rural	public transportation	3	conscious	bone fracture	falls
20	Females	Rural	public transportation	1	conscious	bone fracture	RTC
17	Females	Urban	Private car	24	conscious	cerebral hemorrage	RTC
56	Females	Rural	Private car	1	conscious	bone fracture	RTC
31	Males	Rural	Private car	0.5	conscious	bone fracture	RTC
1.5	Males	Rural	Private car	1	conscious	cut, contusion, laceration injury	falls
30	Males	Rural	Private car	1.5	conscious	cut, contusion, laceration injury	falls
33	Males	Rural	Ambulance	0.5	conscious	abdominal internal hemorrage	RTC
0.08	Males	Rural	public transportation	2	conscious	others	others
25	Females	Urban	Ambulance	0.5	conscious	cut, contusion, laceration injury	RTC
60	Females	Rural	public transportation	3	conscious	bone fracture	falls
20	Females	Rural	public transportation	1	conscious	bone fracture	RTC
17	Females	Urban	Private car	24	conscious	cerebral hemorrage	RTC
56	Females	Rural	Private car	1	conscious	bone fracture	RTC
31	Males	Rural	Private car	0.5	conscious	bone fracture	RTC
1.5	Males	Rural	Private car	1	conscious	cut, contusion, laceration injury	falls
30	Males	Rural	Private car	1.5	conscious	cut, contusion, laceration injury	falls
43	Females	Rural	Private car	1	unconscious/semiconscious	others	RTC
22	Males	Rural	Ambulance	0.5	conscious	others	others
35	Males	Rural	Private car	0.5	conscious	cut, contusion, laceration injury	RTC
50	Males	Rural	Ambulance	1	conscious	others	RTC
30	Females	Rural	Ambulance	2	conscious	others	RTC
32	Males	Rural	Ambulance	2	conscious	cerebral hemorrage	RTC
43	Males	Urban	Ambulance	1	conscious	others	RTC
21	Males	Rural	public transportation	0.5	conscious	cut, contusion, laceration injury	RTC
62	Males	Urban	Private car	0.5	conscious	cerebral hemorrage	others
32	Females	Rural	Private car	1	conscious	cut, contusion, laceration injury	falls
25	Females	Rural	Ambulance	1	conscious	cerebral hemorrage	falls
6.5	Males	Rural	Private car	1	conscious	bone fracture	falls
33	Males	Urban	Ambulance	1	unconscious/semiconscious	abdominal internal hemorrage	shooting
35	Males	Urban	Ambulance	1	unconscious/semiconscious	others	RTC
40	Males	Urban	Ambulance	1	unconscious/semiconscious	cerebral hemorrage	RTC
35	Males	Urban	Ambulance	1	unconscious/semiconscious	bone fracture	RTC
30	Males	Urban	Ambulance	1	unconscious/semiconscious	burn	burn
33	Males	Urban	Ambulance	1	unconscious/semiconscious	abdominal internal hemorrage	shooting
50	Males	Rural	Ambulance	1	conscious	others	RTC
19	Females	Rural	public transportation	2	conscious	cut, contusion, laceration injury	others
4	Males	Rural	Private car	0.5	conscious	cut, contusion, laceration injury	animal bite
1	Females	Rural	public transportation	3	conscious	cut, contusion, laceration injury	falls
32	Males	Urban	Private car	0.25	conscious	cut, contusion, laceration injury	others
16	Males	Urban	Private car	0.5	conscious	cut, contusion, laceration injury	RTC
43	Females	Rural	Private car	1	unconscious/semiconscious	others	RTC
22	Males	Rural	Ambulance	0.5	conscious	others	others
35	Males	Rural	Private car	0.5	conscious	bone fracture	RTC
50	Males	Rural	Ambulance	1	conscious	bone fracture	RTC
30	Females	Rural	Ambulance	2	conscious	bone fracture	RTC
32	Males	Rural	Ambulance	2	conscious	cut, contusion, laceration injury	RTC
43	Males	Urban	Ambulance	1	conscious	others	RTC
21	Males	Rural	public transportation	0.5	conscious	cut, contusion, laceration injury	RTC
62	Males	Urban	Private car	0.5	conscious	cerebral hemorrage	others
32	Females	Rural	Private car	1	conscious	cut, contusion, laceration injury	falls
25	Females	Rural	Ambulance	1	conscious	bone fracture	falls
7	Males	Rural	Private car	1	conscious	bone fracture	falls
33	Males	Urban	Ambulance	1	unconscious/semiconscious	bone fracture	shooting
35	Males	Urban	Ambulance	1	unconscious/semiconscious	bone fracture	RTC
40	Males	Urban	Ambulance	1	unconscious/semiconscious	bone fracture	RTC
35	Males	Urban	Ambulance	1	unconscious/semiconscious	bone fracture	RTC
30	Males	Urban	Ambulance	1	unconscious/semiconscious	burn	burn
33	Males	Urban	Ambulance	1	unconscious/semiconscious	bone fracture	shooting
35	Males	Urban	Ambulance	1	unconscious/semiconscious	bone fracture	RTC
40	Males	Urban	Ambulance	1	unconscious/semiconscious	bone fracture	RTC
35	Males	Urban	Ambulance	0.15	conscious	cerebral hemorrage	RTC
18	Males	Rural	Private car	1	conscious	others	others
28	Males	Urban	Private car	0.3	conscious	cut, contusion, laceration injury	others
31	Males	Urban	Private car	0.15	conscious	bone fracture	RTC
22	Males	Urban	Ambulance	2	conscious	others	RTC
27	Males	Urban	Ambulance	0.35	conscious	cut, contusion, laceration injury	RTC
35	Males	Rural	public transportation	1	conscious	cut, contusion, laceration injury	others
35	Males	Rural	Private car	0.45	conscious	cut, contusion, laceration injury	others
50	Males	Rural	Ambulance	0.45	conscious	cut, contusion, laceration injury	RTC
32	Males	Rural	Ambulance	3	conscious	bone fracture	others
62	Males	Rural	Ambulance	2	conscious	cut, contusion, laceration injury	RTC
10	Females	Urban	Private car	2	conscious	cut, contusion, laceration injury	falls
55	Females	Rural	public transportation	2	conscious	cut, contusion, laceration injury	falls
40	Males	Rural	public transportation	1.3	conscious	bone fracture	RTC
18	Females	Urban	Private car	0.3	conscious	cut, contusion, laceration injury	RTC
19	Males	Rural	Ambulance	1	conscious	others	RTC
6	Males	Rural	public transportation	2	conscious	cut, contusion, laceration injury	falls
38	Males	Rural	Private car	1	conscious	cut, contusion, laceration injury	RTC
17	Males	Rural	Private car	1	conscious	cut, contusion, laceration injury	RTC
24	Males	Urban	Private car	0.45	conscious	cut, contusion, laceration injury	RTC
38	Males	Urban	Ambulance	0.3	conscious	bone fracture	others
7	Males	Rural	Private car	2	conscious	cut, contusion, laceration injury	falls
40	Males	Rural	Ambulance	1	conscious	cut, contusion, laceration injury	RTC
31	Males	Urban	Private car	0.15	conscious	bone fracture	RTC
1	Males	Urban	public transportation	0.45	conscious	cut, contusion, laceration injury	animal bite
32	Males	Rural	Ambulance	5	conscious	cut, contusion, laceration injury	others
25	Males	Urban	Private car	0.3	conscious	cut, contusion, laceration injury	others
12	Males	Urban	Private car		conscious	cut, contusion, laceration injury	RTC
4	Males	Urban	public transportation	0.3	conscious	cut, contusion, laceration injury	falls
35	Males	Urban	public transportation	0.3	conscious	cut, contusion, laceration injury	RTC
3.5	Males	Urban	public transportation	0.3	conscious	bone fracture	RTC
18	Males	Rural	Private car	1.3	conscious	bone fracture	others
38	Males	Urban	Ambulance	4	unconscious/semiconscious	bone fracture	RTC
2	Males	Rural	Private car	1	conscious	cut, contusion, laceration injury	falls
65	Females	Rural	public transportation	1	conscious	cut, contusion, laceration injury	others
16	Males	Urban	Private car	3	conscious	bone fracture	others
80	Males	Rural	public transportation	6	conscious	bone fracture	falls
80	Males	Rural	public transportation	48	conscious	bone fracture	falls
3	Males	Rural	Private car	0.45	conscious	cut, contusion, laceration injury	falls
23	Females	Rural	public transportation	48	conscious	cut, contusion, laceration injury	falls
20	Females	Rural	Ambulance	0.3	conscious	bone fracture	falls
35	Males	Urban	Ambulance	1	unconscious/semiconscious	abdominal internal hemorrage	RTC
40	Males	Urban	Ambulance	1	unconscious/semiconscious	others	RTC
35	Males	Urban	Ambulance	1	unconscious/semiconscious	others	RTC
30	Males	Urban	Ambulance	1	unconscious/semiconscious	burn	burn
50	Males	Rural	Ambulance	1	conscious	bone fracture	RTC
1.5	Females	Rural	Private car	1	unconscious/semiconscious	cut, contusion, laceration injury	falls
2	Females	Rural	Private car	1	conscious	others	falls
6	Females	Rural	Private car	1	conscious	bone fracture	falls
3	Females	Rural	public transportation	1	conscious	cut, contusion, laceration injury	falls
45	Males	Rural	Ambulance	2	conscious	others	RTC
35	Females	Rural	Ambulance	2	conscious	bone fracture	RTC
7.6	Females	Rural	Ambulance	1	conscious	cut, contusion, laceration injury	RTC
0.75	Females	Rural	Private car	0.5	conscious	bone fracture	falls
6	Males	Rural	public transportation	1	conscious	bone fracture	falls
24	Males	Rural	public transportation	2	conscious	bone fracture	falls
24	Males	Urban	Ambulance	2	conscious	bone fracture	RTC
9	Females	Rural	Private car	2	conscious	cut, contusion, laceration injury	RTC
3	Males	Urban	Private car	0.25	conscious	cut, contusion, laceration injury	falls
38	Males	Rural	public transportation	96	conscious	bone fracture	falls
30	Males	Urban	Private car	1	conscious	cut, contusion, laceration injury	falls
51	Females	Rural	public transportation	2	conscious	cut, contusion, laceration injury	others
17	Males	Urban	Ambulance	24	conscious	bone fracture	RTC
6	Females	Rural	Private car	1	conscious	cut, contusion, laceration injury	falls
17	Males	Rural	public transportation	0.5	conscious	cut, contusion, laceration injury	RTC
25	Males	Urban	Ambulance	1	conscious	bone fracture	RTC
65	Males	Rural	Private car	2.5	conscious	bone fracture	animal bite
70	Females	Rural	Private car	2	conscious	cut, contusion, laceration injury	falls
10	Males	Rural	public transportation	24	conscious	cut, contusion, laceration injury	RTC
9	Females	Rural	Private car	4	unconscious/semiconscious	cut, contusion, laceration injury	others
19	Females	Rural	Ambulance	3	unconscious/semiconscious	abdominal internal hemorrage	RTC
39	Females	Rural	Private car	0.75	conscious	others	falls
4	Males	Rural	public transportation	1	conscious	cut, contusion, laceration injury	falls
